# Supplementary material for: The Definition, Assessment, and Prevalence of (Human Assumed) Central Sensitisation in Patients with Chronic Low Back Pain: A Systematic Review
Source: J Clin Med. 2021 Dec 17;10(24):5931. doi: 10.3390/jcm10245931 (PMC8703986; doi:10.3390/jcm10245931)
Supplement: Supplementary file 1 [file jcm-10-05931-s001.zip]

Archive with 1 entries (1 files):
- jcm-1454927-supplementary.pdf
